# Supplementary material for: Identification of responsible sequences which mutations cause maternal H19-ICR hypermethylation with Beckwith–Wiedemann syndrome-like overgrowth
Source: Commun Biol. 2024 Dec 2;7:1605. doi: 10.1038/s42003-024-07323-x (PMC11612015; doi:10.1038/s42003-024-07323-x)
Supplement: Supplementary file 4 — Supplementary Data [file 42003_2024_7323_MOESM4_ESM.xlsx]

## Sheet: Figure 1
Figure 1C	Igf2	WT							mSO/+
	Liver	1.15062	0.995122	0.904453	0.949805	1.00322	1.15497	0.841804	1.03485	0.844149	0.928718	0.768834	1.11415	0.946299	0.702407
	Kidney	0.929287	0.724001	0.63375	1.71296	1.28473	0.556998	1.15827	1.00916	0.855584	0.927813	0.920046	0.939531	0.522664	0.839883
	Tongue	0.758233	0.968317	0.945622	1.32783	0.843444	0.94945	1.20711	0.951859	0.805541	1.05338	0.77457	1.03489	0.965342	1.09776
	H19	WT							mSO/+
	Liver	0.988641	1.0677	0.943659	1.22821	1.03839	0.883828	0.849576	0.943136	1.03149	0.702569	1.13103	0.881988	0.930133	0.686047
	Kidney	1.02712	0.84893	1.12395	1.09789	0.886387	1.25783	0.757885	1.01674	1.13016	1.01894	1.23435	0.794872	0.66974	0.920357
	Tongue	0.913696	0.984623	1.10168	0.821035	0.974901	0.987424	1.21664	0.967603	0.936066	1.3884	1.49037	0.699015	1.04639	0.990859
Figure 1E	WT									mSO/+
	1.46	1.5	1.52	1.67	1.48	1.74	1.74	1.69	1.74	1.53	1.58	1.56	1.35	1.55	1.53	1.9	1.8	1.7
Figure 1F	WT									mSO/+
	0.05	0.03	0.06	0.05	0.05	0.06	0.06	0.06	0.06	0.07	0.04	0.09	0.04	0.05	0.05	0.07	0.07	0.06

## Sheet: Figure 3
Figure 3A		WT								mSOC1/+
	Liver	0.870945	1.09241	0.957738	1.0789	1.1761	0.969241	1.08507	0.769591	0.968908	0.823496	0.91334	1.09095	0.693696	0.603649	0.787416	0.964074
	Kidney	0.963121	1.12287	0.966517	0.947487	1.1155	0.961937	1.20668	0.715887	0.917345	0.912582	0.965888	1.09068	0.810358	1.05785	0.941029	1.08689
	Tongue	0.83653	0.888195	1.12801	1.14726	0.752269	0.942339	1.306	0.999396	0.978682	0.950647	0.945036	1.05391	1.35332	1.09857	2.04622	1.79014
		WT				mSOC2/+
	Liver	1.06426	0.935739	0.887627	1.11237	0.669396	0.779128	1.29625	0.845131	0.876266	0.872171
	Kidney	0.796166	1.20383	1.20968	0.790321	1.02076	0.762023	0.931048	1.17056	0.935977	1.0107
	Tongue	0.912095	1.08791	0.990877	1.00912	0.900892	1.00074	1.03579	0.89878	0.828163	0.827229
		WT										mSOC3/+
	Liver	1.04349	1.46537	0.836163	0.649827	1.00516	1.30441	0.868512	0.884761	0.942315		2.16748	1.9024	1.50523	1.43975
	Kidney	1.2693	1.12804	0.904349	0.698311	1	1.13773	0.692398	1.08054	1.08933		2.48662	2.39571	2.23463	1.66423
	Tongue		1.25778	0.893845	0.975782	0.872596	1	1.25945	0.817713	0.716501	1.20633	2.03973	1.50228	1.25046	1.09729
Figure 3B		WT								mSOC4/+
	Liver	1.05555	0.882703	0.884442	1.1773	1	0.960176	1.08447	0.955351	2.20517	1.82686	1.21635	3.16222	1.6661	1.36876
	Kidney	1	0.906388	0.956156	1.04269	1.09476	0.992698	1.07656	0.930746	2.37743	1.37165	1.35731	1.46099	1.51939	1.14123
	Tongue	1	1.13043	0.914264	0.867819	1.08748	1.05078	1.01991	0.929308	1.62897	1.6798	1.25595	1.35914	1.22375	1.09295
		WT								mSOC1/+
	Liver	1.09344	1.04865	0.86395	0.993959	1.40188	0.895815	0.932754	0.769553	0.771185	0.672623	0.651038	0.820492	0.506832	0.556645	0.861647	0.776302
	Kidney	0.931529	1.17107	0.940608	0.956791	1.00299	0.915224	1.34289	0.738895	0.831223	1.37443	1.28404	1.04358	0.961955	1.03544	0.808977	1.28686
	Tongue	0.980749	0.812611	1.15699	1.04965	0.584221	1.40009	0.886141	1.12955	0.802222	1.46026	0.987384	1.05142	1.15786	1.12021	1.42595	1.33636
		WT				mSOC2/+
	Liver	0.828967	1.17103	0.823836	1.17616	1.3178	0.941804	0.793399	0.791189	1.24486	0.808235
	Kidney	0.827372	1.17263	1.05764	0.94236	1.09967	0.799467	1.00907	1.05572	1.29981	0.989019
	Togue	0.972805	1.02719	1.14459	0.855408	1.10557	0.999523	0.836057	0.991729	0.702013	0.968858
		WT									mSOC3/+
	Liver	1.10775	1.51278	0.915062	0.646086	0.818322	0.937511	0.978321	0.941999	1.14217	0.311545	0.378272	0.441181	0.557412
	Kidney	1.27633	0.941341	1.12382	0.65851	1	1.52457	0.692118	1.13559	0.647718	0.458849	0.195306	0.308348	0.233252
	Tongue	1.25626	0.666234	1.17547	0.902033	1	0.929286	1.01352	0.507439	1.54975	0.463502	0.355172	0.313214	0.388882
		WT								mSOC4/+
	Liver	1.02922	1.00366	0.912989	1.05413	1	1.09072	1.08532	0.823962	1.0656	0.845222	0.588532	1.04606	0.577615	0.512272
	Kidney	1	0.897423	1.06097	1.00633	1.03528	0.996717	1.13452	0.868766	0.655082	0.708887	0.623224	0.627746	0.55782	0.57877
	Tongue	1	0.877465	1.33225	0.855999	0.934284	0.805861	1.20578	0.98836	0.688166	0.611524	0.543726	0.606124	0.772941	0.542171

## Sheet: Figure 4
		WT																									Mut/+
Figure 4A	mSOC1	1.46	1.45	1.33	1.48	0.91	1.7	1.64	1.69	1.61	1.62	1.71															1.42	1.45	1.35	1.37	1.47	1.46	1.47	1.69	1.71
	mSOC2	1.65	1.55	1.63	1.46	1.6	1.52	1.57	1.53	1.54	1.44	1.6															1.72	1.59	1.73	1.7	1.56	1.76	1.66	1.59	1.39	1.58	1.51	1.61	1.56
	mSOC3	1.54	1.54	1.52	1.5	1.63	1.5	1.41	1.5	1.67	1.47	1.63	1.53	1.58	1.61	1.8	1.51	1.38	1.41	1.47	1.54	1.54	1.52	1.5	1.63	1.5	1.96	1.78	1.9	1.8	1.84	1.96	1.71	1.67	1.78	2	1.81	1.7	1.93	1.8	1.81	1.96	1.78	1.9	1.8
	mSOC4	1.57	1.41	1.25	1.73	1.7	1.57	1.44	1.6	1.58	1.55	1.66	1.64	1.53	1.51	1.53	1.44	1.63	1.7	1.65	1.5	1.67	1.66	1.42	1.7		1.8	1.6	1.54	1.88	1.82	1.74	1.8	1.75	1.71	1.79	1.54	1.69	1.69	1.68	2.08	1.56	1.83	1.78	1.8	1.93
		WT																			Mut/+
Figure 4B	mSOC1	0.025	0.037	0.032	0.04	0.013	0.069	0.038	0.042	0.042	0.039	0.068									0.033	0.038	0.033	0.032	0.038	0.041	0.041	0.036	0.047
	mSOC2	0.079	0.052	0.043	0.04	0.037	0.039														0.077	0.077	0.09	0.058	0.025	0.042	0.038	0.035	0.035
	mSOC3	0.05	0.041	0.058	0.065	0.034	0.057	0.092	0.076	0.077	0.079	0.072	0.071	0.06							0.079	0.09	0.07	0.118	0.066	0.088	0.091	0.062	0.072
	mSOC4	0.069	0.08	0.072	0.083	0.088	0.066	0.055	0.066	0.045	0.05	0.053	0.065	0.056	0.054	0.038	0.045	0.05	0.043	0.059	0.079	0.052	0.067	0.058	0.058	0.051
		WT																			Mut/+
Figure 4C	mSOC1	0.026	0.022	0.021	0.022	0.022	0.023	0.023	0.022	0.022	0.021	0.024									0.02	0.019	0.018	0.022	0.02	0.02	0.02	0.024	0.022
	mSOC2	0.026	0.02	0.021	0.022	0.022	0.02														0.025	0.026	0.024	0.025	0.024	0.024	0.024	0.021	0.02
	mSOC3	0.017	0.02	0.021	0.02	0.025	0.025	0.027	0.021	0.021	0.016	0.021	0.029	0.027							0.031	0.03	0.025	0.025	0.031	0.026	0.027	0.024	0.026
	mSOC4	0.021	0.022	0.02	0.017	0.026	0.023	0.021	0.019	0.015	0.022	0.024	0.025	0.022	0.031	0.028	0.02	0.023	0.025	0.023	0.028	0.024	0.033	0.029	0.023	0.03

## Sheet: Figure 5
Figure 5A	dpp	WT										mSOC3/+										p-value
	1	1.54	1.54	1.52	1.5	1.63	1.5	1.41	1.5	1.67	1.47	1.96	1.78	1.9	1.8	1.84	1.96	1.71	1.67	1.78	2	0.000458134
	3	1.77	1.85	1.73	1.77	1.89	1.83	1.74	1.74	1.85	1.46	2.27	2.04	2.28	2.15	2.13	2.26	1.93	1.85	2.05	2.17	0.400296
	5	2.52	2.66	2.37	2.62	2.7	2.63	2.57	2.5	2.52	2.08	3.03	3	3.06	2.83	2.78	2.81	2.59	2.61	2.82	3	0.856482
	7	3.59	3.39	3.16	3.51	3.48	3.65	3.4	3.43	3.43	2.93	3.04	3.68	4	3.64	3.71	3.72	3.8	3.53	4.05	4.16	0.611942
	9	3.7	3.71	3.48	3.99	3.78	3.76	3.59	4.09	4.12	3.75	4.15	3.8	4.49	3.86	4.76	4.72	4.62	4.57	4.67	4.74	0.975208
	11	4.42	4.3	3.96	4.53	4.61	4.12	4.3	4.77	4.8	4.12	4.76	4.48	4.83	4.56	5.1	5.4	5.34	5.33	5.45	5.51	0.834354
	13	4.81	4.6	4.45	4.98	4.81	4.4	4.86	5.33	5.19	4.86	5.37	5.02	5.44	5.03	5.65	5.98	5.82	6.18	6.12	5.97	0.90991
	15	5.03	4.7	4.58	4.99	5.15	4.75	5.02	6.2	5.66	5.16	5.57	5.4	5.72	5.22	6.42	6.62	6.71	6.65	6.6	6.61	0.922258
	17	5.3	5.32	4.6	5.42	5.5	5.05	5.35	6.07	5.93	5.48	5.88	5.9	5.61	6.2	6.73	6.81	6.9	6.79	7.06	7.03	0.855808
	19	5.83	5.75	5.23	5.91	6.07	5.42	5.82	6.38	6.21	5.73	6.18	6	6.49	6.1	7.08	7.1	7	7.13	7	7.28	0.667601
	21	6.58	6.87	5.85	6.25	7.12	6.95	6.35	7.43	7	7.42	7	6.65	7.54	6.5	7.3	7.55	7.9	8.68	7.95	8.51	0.63962
Figure 5B	dpp	WT										mSOC4/+														p-value
	1	1.54	1.29	1.41	1.52	1.53	1.57	1.41	1.25	1.73	1.7	1.8	1.6	1.54	1.88	1.82	1.74	1.8	1.75	1.71	1.79	1.54	1.69	1.69	1.68	0.00039009
	3	1.72	1.47	1.6	1.67	1.77	1.73	1.74	1.54	2.16	2.17	2.28	2.02	1.93	2.35	2.25	2.06	2.02	2.01	2.02	2.06	1.89	2.05	2.02	1.98	0.000447189
	5	2.4	1.93	2.3	2.4	2.49	2.5	2.39	2.19	2.94	2.93	3.08	2.89	2.78	3.17	2.91	2.62	2.77	2.8	2.78	2.9	2.82	3.01	2.75	3.03	0.000140557
	7	3.32	2.98	3.2	3.34	3.47	3.39	3.93	2.95	3.87	3.4	4.1	3.86	3.55	4.21	3.8	3.57	3.56	3.67	3.66	3.82	3.32	3.9	3.38	3.51	0.0120629
	9	3.95	3.46	3.48	4.02	3.94	4.1	3.8	3.53	4.7	4.54	4.83	4.42	4.2	5.09	4.27	3.72	4.09	4.11	3.82	4.11	3.68	4.15	4.08	4.26	0.145949
	11	4.58	4.01	4.29	4.87	4.65	4.84	4.46	4.11	5.3	5.22	5.5	5.12	5.09	5.67	4.89	4.77	4.68	4.88	4.43	5.01	4.31	4.98	4.88	5.02	0.067509
	13	5.07	4.72	4.84	5.34	5.09	5.46	4.94	4.75	5.81	5.73	6.01	5.65	5.48	6.01	5.46	5.28	5.2	5.36	5.01	5.54	4.89	6.02	5.31	6.03	0.0436487
	15	5.03	4.84	5.13	5.71	5.52	5.68	5.23	5.05	6.14	6.38	6.65	5.98	6.03	6.36	5.9	5.02	5.32	5.72	5.49	5.47	5.65	5.52	5.96	6.25	0.0958503
	17	5.21	5.01	5.49	5.86	5.62	5.8	6.3	5.47	6.66	6.82	6.78	6.46	6.11	6.72	5.53	5.34	5.57	6.11	5.93	5.87	5.64	5.95	6.06	6.41	0.331317
	19	5.71	5.7	5.9	6.27	6.1	6.59	6.04	5.7	7.42	7.03	7.1	6.86	6.57	7.4	6.58	5.24	5.89	6.3	6.13	5.9	5.99	6.01	6.29	6.85	0.625068
	21	6.81	6.65	6.81	7.27	7.14	7.89	6.87	6.6	8.48	8.57	8.83	8.03	7.64	8.84	7.88	5.34	6.41	6.76	6.78	6.16	6.43	7.16	6.98	6.54	0.633817
		WT											mSOC3/+
Figure 5C	15.5 dpc	0.415	0.446	0.548	0.522	0.521	0.566	0.517	0.482	0.462	0.49	0.464	0.471	0.483	0.465	0.493	0.457	0.453	0.573	0.569	0.601	0.56	0.546	0.532	0.596
	16.5 dpc	0.702	0.773	0.737	0.719								0.838	0.805	0.939	0.888	0.888	0.854	0.953	0.925	0.888
		WT													mSOC4/+
Figure 5D	15.5 dpc	0.521	0.482	0.464	0.486	0.486	0.509	0.498	0.455	0.488	0.456	0.487	0.455	0.477	0.441	0.485	0.478	0.492	0.502	0.496
	16.5 dpc	0.49	0.67	0.607	0.785	0.644	0.68	0.641	0.725	0.563					0.52	0.67	0.77	0.68	0.79	0.714	0.73
		WT											mSOC3/+
Figure 5E	15.5 dpc	0.095	0.097	0.126	0.126	0.139	0.132	0.133	0.134	0.122	0.122	0.122	0.126	0.118	0.088	0.111	0.124	0.1	0.14	0.154	0.18	0.153	0.163	0.168	0.164
	16.5 dpc	0.162	0.138	0.163	0.128								0.189	0.163	0.203	0.186	0.193	0.173	0.165	0.179	0.159
		WT													mSOC4/+
Figure 5F	15.5 dpc	0.141	0.099	0.098	0.103	0.144	0.139	0.135	0.126	0.105	0.124	0.124	0.16	0.135	0.117	0.121	0.125	0.075	0.136	0.124
	16.5 dpc	0.08	0.14	0.133	0.141	0.159	0.171	0.13	0.16	0.175					0.09	0.13	0.13	0.13	0.14	0.108	0.178

## Sheet: Figure 6
	Igf2	WT					ΔC3,4/+
Figure 6D	Liver	0.851701	1.1483	0.92249	1.12827	0.949239	1.31053	1.12053	1.30555	1.24096	1.3961	1.32985
	Kidney	1.00286	0.997143	0.907754	0.932402	1.15984	1.40938	1.67172	1.44396	1.30809	1.97916	1.52611
	Tongue	0.777653	1.22235	1.07788	0.905294	1.01683	1.49791	1.42621	1.35509	1.18854	1.89461	1.6481
	H19	WT					ΔC3,4/+
	Liver	1.11487	0.885125	0.734767	1.37682	0.888418	0.436658	0.398605	0.347569	0.277854	0.372508	0.323525
	Kidney	0.905487	1.09451	1.10158	0.911913	0.986508	0.670597	0.632331	0.695748	0.659941	0.458425	0.43319
	Tongue	0.979135	1.02087	1.05422	1.01935	0.92643	0.566483	0.846695	0.478972	0.495997	0.620516	0.553293
	WT																						ΔC3,4/+
Figure 6F	1.65	1.5	1.68	1.65	1.56	1.71	1.57	1.67	1.68	1.77	1.51	1.69	1.84	1.96	1.78	1.62	1.66	1.41	1.83	1.91	1.8	1.75	1.67	1.73	1.63	1.91	1.8	1.89	1.45	1.72	1.83	1.5	1.89	1.88	1.93	1.85	1.53	1.74	1.54
	WT										ΔC3,4/+
Figure 6G	0.049	0.057	0.052	0.034	0.039	0.05	0.036	0.045	0.047	0.052	0.051	0.053	0.05	0.067	0.054	0.06
	WT										ΔC3,4/+
Figure 6H	0.02	0.028	0.02	0.02	0.017	0.021	0.018	0.022	0.018	0.021	0.025	0.025	0.023	0.029	0.028	0.024
		WT												ΔC3,4/+
Figure 6I	15.5 dpc	0.4	0.37	0.41	0.41	0.28	0.515	0.489	0.514	0.515	0.489	0.514		0.35	0.38	0.41	0.45	0.26	0.549	0.553	0.506	0.587	0.549	0.553	0.506	0.587
	16.5 dpc	0.775	0.7966	0.7914	0.7739	0.7681	0.776	0.7495	0.803	0.8244	0.801	0.7266	0.7684	0.821	0.804	0.803	0.771	0.769	0.731	0.869	0.798	0.7	0.728	0.8603	0.8346	0.853	0.9332
		WT												ΔC3,4/+
Figure 6J	15.5 dpc	0.13	0.12	0.13	0.12	0.12	0.127	0.097	0.103	0.127	0.097	0.103		0.11	0.12	0.12	0.14	0.09	0.154	0.153	0.137	0.174	0.154	0.153	0.137	0.174
	16.5 dpc	0.122	0.1457	0.1428	0.1455	0.138	0.1226	0.132	0.1191	0.1154	0.1284	0.0941	0.1151	0.157	0.145	0.142	0.141	0.156	0.152	0.139	0.134	0.131	0.137	0.1368	0.1487	0.1348	0.1263

## Sheet: Figure 7
Figure 7A		WT						mSOC3/+
mSOC3	CTS1	0.568105	0.358276	0.333619	0.508828	0.214054	0.196227	0.124274	0.142468	0.222993	0.171735
	CTS2	0.941585	0.621437	0.572645	0.880892	0.360744	0.314135	0.158465	0.239847	0.308397	0.2361
	CTS3	0.555337	0.38592	0.429439	0.539914	0.0559893	0.0601013	0.0278908	0.0374832	0.0911611	0.0358976
	CTS4	0.49224	0.339213	0.324281	0.519464	0.158411	0.12489	0.0885658	0.135795	0.241762	0.157652
		WT						mSOC4/+
mSOC4	CTS1	0.601516	0.410737	0.502797	0.425913	0.425826	0.4051	0.353135	0.384908	0.258114	0.275544	0.286545	0.484856	0.571032
	CTS2	1.10082	0.668696	0.932626	0.835838	0.736819	0.6534	0.623419	0.624184	0.33453	0.539391	0.431809	0.72529	0.857067
	CTS3	0.60687	0.478258	0.505994	0.555668	0.547655	0.471974	0.32177	0.422262	0.237624	0.331135	0.25051	0.453643	0.51289
	CTS4	0.52726	0.409887	0.60286	0.549159	0.427015	0.455664	0.0465026	0.0598055	0.0604564	0.0510222	0.045644	0.0548244	0.0859847
		WT						ΔC3,4/+
ΔC3,4	CTS1	0.52105	0.535754	0.781155	0.673599	0.52315	0.354515	0.472602	0.731408	0.457762	0.488952	0.577318	0.433291
	CTS2	0.917357	0.947985	1.3281	1.08972	0.714313	0.620557	0.821107	1.15796	0.688579	0.776047	1.04046	0.758122
	CTS3	0.574675	0.631228	0.911272	0.805503	0.510139	0.0227057	0.0180617	0.0343284	0.0146124	0.0234655	0.0442755	0.0236479
	CTS4	0.500854	0.508581	0.727684	0.630672	0.44864	0.0257438	0.0185287	0.0332482	0.014824	0.0221314	0.029282	0.0203232
Figure 7B		WT				mSOC3/+
mSOC3	CTS1	0.0204113	0.0123743	0.0135607	0.0235253	0.0133158	0.0193638	0.00927849	0.00589431	0.0156856	0.00762686
	CTS2	0.0796926	0.0486099	0.0535297	0.106895	0.0418362	0.0355633	0.0167348	0.0268614	0.0414949	0.0380293
	CTS3	0.0533288	0.056665	0.0390387	0.065277	0.0146836	0.0282413	0.00340517	0.00657309	0.0112297	0.006301
	CTS4	0.0836006	0.07089	0.0376046	0.0943786	0.0360651	0.050652	0.0096156	0.0175485	0.02251	0.018551
		WT						mSOC4/+
mSOC4	CTS1	0.0192673	0.0218239	0.0118039	0.0187114	0.012865	0.0225323	0.0212946	0.0234707	0.0229813	0.0209958	0.014862	0.0227492	0.0317769
	CTS2	0.079566	0.0894402	0.0553761	0.118799	0.0517575	0.091138	0.0919937	0.0706822	0.0782408	0.0699052	0.0578206	0.0773009	0.11964
	CTS3	0.0616095	0.0679151	0.0324241	0.0593639	0.0464166	0.0593204	0.0370046	0.0442544	0.0373165	0.0472091	0.0382259	0.0589361	0.0687315
	CTS4	0.0690585	0.0711127	0.0517655	0.0557863	0.0545197	0.0748359	0.0073385	0.00937544	0.00872556	0.0109983	0.00914104	0.0131265	0.0175134
		WT					ΔC3,4/+
ΔC3,4	CTS1	0.011648	0.0258551	0.022621	0.0163976	0.00674934	0.0134242	0.0113927	0.0166987	0.0100411	0.0128347	0.032318	0.0148571
	CTS2	0.0463253	0.0793913	0.0801988	0.0714113	0.0352792	0.0431235	0.0399923	0.070683	0.043647	0.0543426	0.11895	0.0533752
	CTS3	0.0297463	0.0537002	0.0642065	0.0437662	0.0294204	0.00326532	0.00218439	0.00664394	0.00497005	0.0080151	0.00881247	0.00459041
	CTS4	0.0383273	0.0601954	0.0567042	0.0535722	0.0303385	0.0030811	0.00242442	0.00464525	0.00420245	0.00464575	0.00565765	0.00193339

## Sheet: Supple Figure 5
Figure S5A		WT					ΔC1/+
ΔC1 Igf2	Liver	0.878684	1.12132	1.12963	1.19105	0.679327	1.16819	2.63779	1.12237	1.01733	1.08933	1.3308	0.830589
	Kidney	0.826964	1.17304	1.17619	1.09598	0.727825	0.947464	0.931699	0.775382	0.827207	1.02003	0.882313	0.82136
	Tongue	0.670031	1.32997	1.03701	1.33609	0.626899	0.936949	0.941645	0.814879	0.760581	0.835408	0.947603	1.04363
		WT						ΔC2/+
ΔC2 Igf2	Liver	0.989545	1.05824	1.17813	0.774082	1.00899	0.991013	1.06495	1.04501	0.997165	1.22538	0.945995	0.856692
	Kidney	0.84809	1.08766	1.18327	0.880975	1.0019	0.998103	1.13631	1.19864	0.986115	1.19829	0.984542	0.82604
	Tongue	0.863183	0.979195	1.01377	1.14386	0.921682	1.07832	1.30107	1.12353	1.04771	1.12748	0.745179	0.717104
		WT			ΔC3/+
ΔC3 Igf2	Liver	1.20707	0.81863	0.974296	0.894673	1.34198	1.54121	1.58596
	Kidney	0.752062	1.23157	1.01637	0.703172	0.988287	0.861861	1.31693
	Tongue	1.09734	0.75933	1.14333	1.75069	1.2863	1.02491	1.09581
		WT						ΔC4/+
ΔC4 Igf2	Liver	0.91969	0.973183	1.10713	1.19028	0.750796	1.05892	1.60393	1.69826	0.945697	0.940649	0.865384	0.787302	0.8518	0.923083
	Kidney	1.04663	0.952823	1.00055	0.939948	0.897781	1.16227	1.53417	2.20946	0.89328	0.685349	0.677078	0.564577	0.613457	0.699369
	Tongue	1.04663	0.952823	1.00055	0.939948	0.897781	1.16227	0.892084	1.03349	0.556475	1.15218	0.885479	1.44145	1.67379	1.18505
Figure S5B		WT					ΔC1/+
ΔC1 H19	Liver	1.00269	0.99731	1.03734	1.06301	0.899649	1.16335	1.71764	0.880181	1.13998	1.0392	1.39294	0.950447
	Kidney	0.867383	1.13262	0.977529	1.13694	0.885529	1.32234	0.948151	1.01064	1.12764	1.13865	1.46214	0.988087
	Tongue	0.904068	1.09593	0.909481	1.39398	0.69654	1.29294	0.915867	1.02393	1.07156	1.21276	1.56139	1.12508
		WT						ΔC2/+
ΔC2 H19	Liver	0.954596	0.939609	0.935023	1.17077	0.846556	1.15344	0.897608	0.80462	0.775431	0.907862	0.833287	0.645576
	Kidney	0.757871	0.891718	1.06423	1.28618	1.01093	0.989071	0.88556	1.15944	0.878237	1.05343	1.08384	0.90912
	Tongue	0.829686	0.88112	0.740552	1.54864	0.825614	1.17439	1.23739	0.809346	0.727857	0.942882	0.31338	0.325443
		WT			ΔC3/+
ΔC3 H19	Liver	0.923458	1.03184	1.0447	1.10156	0.80285	0.746024	1.07526
	Kidney	1.02471	1.12793	0.847364	0.548312	0.719107	0.741836	1.40601
	Tongue	0.725905	0.775301	1.49879	0.791129	0.916038	0.799603	0.957753
		WT						ΔC4/+
ΔC4 H19	Liver	1.00792	1.02295	0.969132	1.31961	0.877937	0.80245	1.09566	1.78148	1.03945	0.614426	0.652794	0.517766	0.564082	0.780847
	Kidney	0.899566	1.05271	1.04773	0.929233	0.966958	1.10381	1.00895	1.31495	1.06217	0.5935	0.64733	0.685294	0.827295	1.01106
	Tongue	0.91108	0.620033	1.46889	0.685831	1.0286	1.28557	0.678862	0.746315	0.414047	0.979816	0.695032	0.7332	0.973733	0.670721

## Sheet: Supple Figure 6
		WT																			Mut/+
Figure S6A	mSOC1	0.007	0.009	0.0065	0.009	0.006	0.0095	0.0085	0.0115	0.0085	0.008	0.0115									0.0085	0.0085	0.007	0.0085	0.0095	0.008	0.007	0.0115	0.01
	mSOC2	0.0065	0.007	0.0095	0.009	0.011	0.009														0.01	0.009	0.009	0.008	0.008	0.0105	0.0105	0.0105	0.009
	mSOC3	0.0045	0.0165	0.0215	0.009	0.0105	0.0105	0.012	0.0075	0.006	0.0075	0.0075	0.014	0.014							0.0235	0.0145	0.0135	0.011	0.0096	0.0105	0.013	0.012	0.0145
	mSOC4	0.01	0.008	0.0095	0.0095	0.011	0.0075	0.0105	0.01	0.009	0.01	0.009	0.0115	0.01	0.0105	0.009	0.01	0.0105	0.01	0.012	0.014	0.0085	0.014	0.0085	0.01	0.012
		WT												Mut/+
Figure S6B	ΔC1	1.69	1.53	1.44	1.23	1.55	1.7	1.87	1.85	1.55	1.88	1.91	1.82	1.52	1.39	1.72	1.38	1.61	1.59	1.1
	ΔC2	1.67	1.63	1.58	1.24	1.45	1.6	1.41	1.64	1.39				1.64	1.45	1.56	1.54	1.46	1.68	1.39	1.54	1.45
	ΔC3	1.1	1.53	1.46	1.59	1.56	1.5	1.63						1.13	1.49	1.52	1.36	1.64	1.62	1.24	1.48	1.56	1.68	1.73	1.59
	ΔC4	1.18	1.48	1.38	1.62	1.65	1.76							1.67	1.38	1.24	1.62	1.66	1.55	1.44	1.63
		WT												Mut/+
Figure S6C	ΔC1	0.046	0.042	0.026	0.025	0.044	0.051	0.073	0.07	0.045	0.05	0.056	0.07	0.04	0.042	0.051	0.037	0.043	0.021	0.048
	ΔC2	0.034	0.048	0.059	0.039	0.036	0.043	0.045	0.064	0.027				0.064	0.058	0.04	0.041	0.027	0.055	0.033	0.042	0.04
	ΔC3	0.049	0.055	0.055	0.037	0.044	0.043	0.04						0.056	0.052	0.072	0.049	0.041	0.04	0.034	0.039	0.045	0.041	0.038	0.037
	ΔC4	0.05	0.049	0.047	0.06	0.067	0.065							0.059	0.051	0.044	0.057	0.062	0.05	0.047	0.068
		WT												Mut/+
Figure S6D	ΔC1	0.009	0.0075	0.0075	0.0085	0.0075	0.0115	0.012	0.011	0.0075	0.012	0.0135	0.01	0.008	0.0095	0.0095	0.007	0.009	0.009	0.0075
	ΔC2	0.005	0.0115	0.0115	0.007	0.01	0.0085	0.0095	0.01	0.007				0.0085	0.008	0.0085	0.008	0.008	0.0085	0.0105	0.0095	0.008
	ΔC3	0.005	0.011	0.0115	0.0125	0.01	0.008	0.009						0.005	0.0115	0.0115	0.0095	0.0085	0.0085	0.005	0.01	0.007	0.009	0.0105	0.0085
	ΔC4	0.004	0.006	0.007	0.01	0.0105	0.013							0.0035	0.006	0.0065	0.0105	0.011	0.0105	0.0095	0.01
		WT												Mut/+
Figure S6E	ΔC1	0.02	0.021	0.017	0.014	0.02	0.021	0.024	0.022	0.022	0.023	0.022	0.023	0.018	0.022	0.02	0.017	0.02	0.02	0.013
	ΔC2	0.02	0.025	0.023	0.017	0.019	0.022	0.021	0.021	0.021				0.032	0.02	0.021	0.027	0.021	0.019	0.019	0.02	0.019
	ΔC3	0.015	0.03	0.025	0.022	0.024	0.018	0.026						0.014	0.03	0.028	0.023	0.026	0.02	0.016	0.021	0.024	0.021	0.022	0.018
	ΔC4	0.02	0.02	0.018	0.026	0.022	0.026							0.02	0.023	0.018	0.02	0.022	0.027	0.023	0.021

## Sheet: Supple Figure 7
Figure S7B		WT				+/mSOC3
ΔC3,4 Igf2	Liver	1.16172	1.2303	0.89201	0.715969	1.28631	1.06029	1.00875	1.07306
	Kidney	0.714592	1.03915	0.747826	1.49843	0.857402	0.729214	0.947383	1.02132
	Tongue	0.814121	0.878829	1.26344	1.0436	0.926144	1.32158	0.901697	1.00256
Figure S7C		WT				+/mSOC3
ΔC3,4 H19	Liver	1.42463	0.932672	0.868308	0.774386	1.31892	0.805803	0.882275	0.905952
	Kidney	0.799181	1.23168	0.696701	1.27244	0.785531	0.663525	0.851901	0.834363
	Tongue	1.04404	0.892887	1.42006	0.643015	0.885593	0.803101	0.608045	1.0559
	WT												+/mSOC3
Figure S7D	1.4	1.5	1.5	1.4	1.5	1.5	1.44	1.48	1.2	1.45	1.34	1.54	1.5	1.4	1.5	1.6	1.4	1.4	1.5	1.6	1.3	1.4	1.48	1.55	1.72	1.64	1.69	1.5
	WT										+/mSOC3
Figure S7E	0.037	0.027	0.026	0.045	0.037	0.037	0.04	0.03	0.027	0.022	0.032	0.056	0.042	0.048	0.047	0.063	0.037	0.038	0.022	0.042	0.027
	WT										+/mSOC3
Figure S7F	0.0075	0.0065	0.0075	0.005	0.0075	0.0065	0.007	0.007	0.0045	0.0075	0.0085	0.007	0.0085	0.009	0.007	0.006	0.0065	0.0085	0.006	0.009	0.0075
	WT										+/mSOC3
Figure S7G	0.021	0.019	0.024	0.017	0.019	0.02	0.018	0.018	0.016	0.018	0.019	0.023	0.024	0.023	0.023	0.019	0.017	0.02	0.015	0.02	0.014

## Sheet: Supple Figure 11
Figure S10		WT			mSOC3/+			mSOC4/+			ΔC3,4/+
	Liver	0.97	0.88	1.86	27.19	36.69	34.68	25.2	35.65	34.21	30.6	30.23	37.47	38.57	35.51	37.06
	Kidney	0.86	1.02	0.81	40.65	41.79	39.15	27.68	32.48	35.49	19.82	28.86	25.96	27.36	35.17	28.91
	Tongue	2.17	1.99	1.95	42.87	43.65	44.51	25.74	36.53	34.17	32.83	36.55	38.9	40.32	39.87	38.86

[truncated: 1 more sheets: Supple Figure 12]
